# Supplementary material for: The Yeast Copper Response Is Regulated by DNA Damage
Source: Mol Cell Biol. 2013 Oct;33(20):4041–50. doi: 10.1128/MCB.00116-13 (PMC3811678; doi:10.1128/MCB.00116-13)
Supplement: Supplemental material [file MCB.00116-13_zmb999100152sd1.xlsx]

## Sheet: Sheet1
Table 1. Yeast genes of known function identified in the genome-wide screen that when deleted resulted in high cell surface metal reductase activity. Genes that were identified in three replicate experiments were grouped based on their function (Yeast Go Slim process) using the Saccharomyces Genome Database Gene Ontology Slim Mapper Genes with multiple functions are listed under all relevant GO t…
GO term	Gene(s)
Transcription from RNA polymerase II promoter	HIR1,TEC1,SMP1,RPN4,PCL9,PLP1,MIG1,SNF4,ITC1,SUT1,MIG2,FZF1,ASK10,YAP3,STB5,VID28,NOT3,RRD1,DAL81,BYE1,DAL80,CAF4,YOX1,CGI121,MSS11,FKH2,RTT106,SIP3,CAF120,INO4,YPL205C
Response to chemical stimulus	UGA2,GAL1,QDR3,RPN4,SNF3,PLP1,HSP12,MIG1,ITC1,MIG2,ASK10,STE20,GPA1,GRE3,STB5,BAR1,DAL81,DAL80,SKY1,AQR1,YCK2,ZWF1,AGA1
Carbohydrate metabolic process	GAL1,CHS3,TPS2,MNN10,HKR1,SNF1,HOR2,SNF4,XKS1,SOL4,GUT1,GRE3,VID28,PCL7,RHR2,IMP2',YUR1,BCH2,MSS11,ALG9,ZWF1,ADH1
Ion transport	PCA1,PMP1,RHB1,MSC2,FZF1,ZRT1,MUP3,YIA6,YKE4,SFC1,JEN1,GTR1,AQR1,SAL1,MID1,HOL1,MCH5,PMA2,ARR3
Response to DNA damage stimulus	PIN4,HHT1,RDH54,MRC1,RPN4,UBC13,RAD4,SHU1,CSM2,RRD1,IMP2',RAD5,UNG1,OGG1,PMS1,MKT1,PSY2,MSH2
Meiotic cell cycle	RDH54,SNT1,SNF3,DON1,GMC1,DMC1,SPO11,NPR3,RIM4,NDT80,SPO22,CSM2,CST9,PMS1,PSY2,MSH2,SPO21,NDJ1
Transmembrane transport	QDR3,PCA1,MAL31,MSC2,PEX5,FCY2,SUT1,ZRT1,PEX21,STE20,WSC4,YIA6,NUP100,JEN1,PAM17,SKY1,AQR1
Protein targeting	AST1,CCZ1,PEX5,VAC8,PEX21,WSC4,GGA2,ATG7,ATG27,NUP100,PAM17,ATG10,SKY1,YPT53,ATG4,SHR5,ATG13
Lipid metabolic process	SCT1,YEL1,SCS22,UGA2,TGL2,LAG1,EPT1,INP51,APQ12,DAL81,OSH6,FIG4,ARE2,INO4,GRE2,ALE1,YDC1
Cellular amino acid metabolic process	UGA2,GLT1,DTD1,TRP1,HIS1,HIS2,PDC6,PUT2,YIL168W,DAL81,ARG2,MET5,TRP3,SPE4,LEU4,ADH1,ASN1
DNA repair	HHT1,RDH54,MRC1,RPN4,UBC13,RAD4,SHU1,CSM2,RRD1,IMP2',RAD5,UNG1,OGG1,PMS1,MSH2
Response to starvation	CCZ1,RVS161,NPP1,SNF1,VAC8,SIP2,NPR3,ATG7,ATG27,IRS4,ATG10,ATG4,ATG29,ATG13
Sporulation	HHF1,HHT1,CHS3,FMP45,DON1,SPS2,RIM4,SSP1,VID28,UBI4,RIM11,HHF2,SPO21,YPL205C
Cytoplasmic translation	RPL41B,RPL41A,RPS26B,RPL11B,RPL34B,RPL16A,RPS21B,RPL17B,RPL43B,HCR1,RPL6B,RPL9B,RPL18B,RPL43A
Signalling	SNT1,SNF3,HKR1,SNF1,GPG1,SIP2,STE20,NPR3,GPA1,BAR1,IRS4,PSY2,WSC3
Protein phosphorylation	SNF1,SNF4,SIP2,PIL1,STE20,PKP1,PCL7,YAK1,RIM11,SKY1,YCK2,ATG13
Cell wall organization or biogenesis	CHS3,FMP45,MNN10,DON1,HKR1,SPS2,SSP1,MHP1,YUR1,IRS4,BCH2,SPO21
Regulation of cell cycle	PIN4,HHT1,MRC1,SNT1,PPH22,SNF3,STE20,PCL7,SPO22,PSY2,NDJ1
Protein complex biogenesis	VPS41,UBC13,PEX5,SIP2,TWF1,PIL1,SSP1,NAS2,FMC1,RAD5,CIN4
Nucleobase-containing small molecule metabolic process	BNA4,NPP1,HNT2,SOL4,GPA1,URA1,AMD1,AAH1,ZWF1,ADH1,VHS3
Protein modification by small protein conjugation or removal	UFD2,UBC13,UBP9,UBP6,UPF3,ATG7,NOT3,UBI4,RAD5,CST9,NCS2
Chromatin organization	HIR1,HHF1,HHT1,SNT1,IOC3,ITC1,FPR4,HHF2,FKH2,RTT106
Response to osmotic stress	IST2,SMP1,RVS161,HKR1,HOR2,HSP12,STE20,RHR2,RRD1,WHI2
Mitotic cell cycle	PIN4,HHT1,MRC1,PCL9,PPH22,KIP3,STE20,RRD1,YOX1,FKH2
Mitochondrion organization	RRM3,PTH1,FIS1,FMC1,CAF4,PAM17,REX2,SUN4,MRPL50
Nucleobase-containing compound transport	FCY2,RPS26B,MIP6,YIA6,APQ12,NUP100,YRA2,SAL1,SOL1
Proteolysis involved in cellular protein catabolic process	RPN4,UFD2,RAD4,GGA2,EPS1,NAS2,VID28,CPS1,ASI2
Peroxisome organization	PEX5,SNF4,PEX21,PEX28,FIS1,ATG27,CAF4,INP2,WSC3
Membrane invagination	ATG15,VPS41,VAC8,ATG7,ATG10,ATG4,ATG29,ATG13
Nuclear transport	RPS26B,GPA1,MIP6,APQ12,NUP100,YRA2,SKY1,SOL1
DNA recombination	RDH54,DMC1,SHU1,RIM4,CSM2,CST9,MSH2,NDJ1
Cofactor metabolic process	BNA4,SOL4,BIO2,ARN2,SPE4,ZWF1,ADH1,VHS3
Endocytosis	RVS161,RVS167,PIL1,YAP1801,OSH6,YPT53,YCK2,WHI2
Cytoskeleton organization	RVS161,PPH22,KIP3,TWF1,RRD1,MHP1,WHI2
Regulation of organelle organization	HHT1,PPH22,VPS41,TWF1,SPO22,MHP1,FPR4
Invasive growth in response to glucose limitation	TEC1,SNF1,GPG1,SIP2,STE20,MSS11,NCS2
Response to heat	HSP12,PIL1,STE20,WSC4,NUP100,WSC3,WHI2
Regulation of translation	PPH22,SNF1,PUF6,ECM32,SBP1,TIF2,MKT1
Response to oxidative stress	UGA2,HSP12,ASK10,GRE3,STB5,ZWF1
Cellular ion homeostasis	PCA1,MSC2,ARN1,ARN2,SKY1,VHS3
Cytokinesis	CHS3,MNN10,HKR1,TWF1,STE20,YCK2
Vacuole organization	VPS41,VAC8,STE20,ATG27,NYV1,ATG4
Pseudohyphal growth	TEC1,SNF1,STE20,MSS11,FKH2,NCS2
Regulation of transport	VPS41,SUT1,FZF1,ASK10,GPA1,SKY1
Conjugation	RVS161,STE20,GPA1,BAR1,AGA1
Regulation of protein modification process	PIL1,STE20,PCL7,FPR4,ATG13
Organelle assembly	VAC8,RPL11B,ATG27,RPL6B,ATG4
Golgi vesicle transport	YPT32,GGA2,SOP4,BCH2,EMP46
Organelle fission	HHT1,MRC1,PPH22,FIS1,CAF4
Histone modification	HHF1,SNT1,FPR4,HHF2
Endosomal transport	RHB1,YPT32,GGA2,SNA3
DNA replication	MRC1,RIM4,RRM3,RNH203
Protein alkylation	HHF1,SEE1,FPR4,HHF2
Protein folding	PLP1,CIN4,HCH1,MPD2
Generation of precursor metabolites and energy	CYC7,QCR10,PCL7,ADH1
Regulation of DNA metabolic process	MRC1,RPN4,RRM3,NDJ1
Vesicle organization	VPS41,VAC8,ATG27,NYV1
DNA-dependent transcription, elongation	HIR1,NOT3,FKH2,RTT106
Organelle fusion	CCZ1,VPS41,GPA1,NYV1
Membrane fusion	CCZ1,VPS41,VAC8,NYV1
mRNA processing	NOT3,SKY1,CUS2
RNA splicing	YMR087W,SKY1,CUS2
Protein lipidation	ATG7,ATG4,SHR5
Lipid transport	SUT1,STE20,OSH6
Nucleus organization	GPA1,APQ12,GSP2
Protein glycosylation	MNN10,YUR1,ALG9
RNA catabolic process	UPF3,NOT3,RNH203
Cell budding	PPH22,TWF1,TOS2
Peptidyl-amino acid modification	PKP1,SEE1,FPR4
Organelle inheritance	VAC8,STE20,INP2
Chromosome segregation	RDH54,MRC1,CSM2
tRNA processing	PUS2,YMR087W,NCS2
Protein maturation	ATG15,VPS41,ATG4
rRNA processing	RPS21B,REX2,HCR1
Vitamin metabolic process	BIO2,SPE4,SNZ2
Amino acid transport	RHB1,MUP3,AQR1
Ribosomal large subunit biogenesis	PUF6,RPL11B,RPL6B
Telomere organization	RIF1,MRC1,CGI121
RNA modification	PUS2,NCS2
Ribosomal small subunit biogenesis	RPS21B,HCR1
Exocytosis	YPT32,OSH6
Cellular respiration	CYC7,QCR10
Ribosome assembly	RPL11B,RPL6B
Mitochondrial translation	PTH1,MRPL50
Oligosaccharide metabolic process	TPS2,MNN10
Carbohydrate transport	SNF3,ASK10
Protein dephosphorylation	PPH22,PSY2
Translational initiation	TIF2
Cell morphogenesis	YCK2
Transposition	TEC1
Transcription from RNA polymerase I promoter	GTR1
Transcription from RNA polymerase III promoter	GTR1
Protein acylation	SHR5
